# Supplementary material for: Brain mass explains prey size selection better than beak, gizzard and body size in a benthivorous duck species
Source: PLoS One. 2021 Mar 30;16(3):e0248615. doi: 10.1371/journal.pone.0248615 (PMC8009388; doi:10.1371/journal.pone.0248615)
Supplement: S1 File — (XLSX) [file pone.0248615.s001.xlsx]

## Sheet: Data
Overall_ID	Annual_ID	Country	Locality	Sex	Sex 1-2_han_hun	Region name	Year	Age_1-2	Body weight	Body mass without gizzard cont.	Log Body mass	Beak length	Beak height	Beak width	Beak vol	Log Beak vol	Head lenght	Head width	Head heigh	Head vol	Log Head vol	Gizzard with content	Gizzard mass	Log Gizzard mass	Gizzard content gr	#Blue mussel	#Cockle	#Razor clam	#Other mussels	#Periwinkle	#Draft whelk	#Conch	#Beach crab	#Other items	LogBlue mussel	LogCockle	LogRazor clam	LogOther mussels	LogPeriwinkle	LogDraft whelk	LogConch	LogBeach crab	LogOther items	Blue mussel mean	Log Blue mussel mean	Blue mussel max	Log Blue mussel max	Cockle mean	Log Cockle mean
333	1	Danmark	Svanegrunden	Female	2	KattegatMidt	2016	2	2.145	2.122	0.326745	70.83	28.4	24.39	25675.9	4.40953	121.47	44.15	36.67	42905.6	4.63251	133	110	2.04139	23	4	0	0	1	2	0	0	0	0	0.69897	0	0	0.30103	0.477121	0	0	0	0	3	0.477121	3	0.477121
334	2	Danmark	Svanegrunden	Female	2	KattegatMidt	2016	2	2.476	2.465	0.391817	73.26	25.86	24.11	23904	4.37847	128.69	36.51	44.91	47564	4.67728	150	139	2.14301	11	0	1	1	0	0	0	0	0	0	0	0.30103	0.30103	0	0	0	0	0	0					23	1.36173
335	3	Danmark	Svanegrunden	Female	2	KattegatMidt	2016	2	2.403	2.382	0.376942	68.1	25.68	22.22	20336	4.30826	118.36	31.29	40.85	33620.1	4.5266	113	92	1.96379	21	11	0	1	0	0	0	0	0	0	1.07918	0	0.30103	0	0	0	0	0	0	6	0.778151	8	0.90309
336	4	Danmark	Svanegrunden	Female	2	KattegatMidt	2016	2	2.344	2.309	0.363424	74.68	26.83	22.62	23719	4.3751	127.84	37.82	46.32	48736.4	4.68785	173	138	2.13988	35	1	0	0	0	1	5	0	0	0	0.30103	0	0	0	0.30103	0.778151	0	0	0	43	1.63347	43	1.63347
337	5	Danmark	Svanegrunden	Female	2	KattegatMidt	2016	2	2.45	2.428	0.385249	74.54	27.14	22.05	23344.6	4.36819	125.47	36.9	44.45	43717	4.64065	155	133	2.12385	22	2	1	0	1	0	0	0	0	0	0.477121	0.30103	0	0.30103	0	0	0	0	0	5.5	0.740363	8	0.90309	23	1.36173
338	6	Danmark	Svanegrunden	Female	2	KattegatMidt	2016	2	2.291	2.266	0.35526	67.23	24.42	19.97	17157.9	4.23447	122.55	36.11	42.9	44848.2	4.65175	178	153	2.18469	25	2	1	0	0	0	0	0	0	0	0.477121	0.30103	0	0	0	0	0	0	0	5.5	0.740363	8	0.90309	23	1.36173
340	8	Danmark	Svanegrunden	Male	1	KattegatMidt	2016	2	2.478	2.454	0.389875	85.09	30.22	23.34	31408.9	4.49705	124.27	40.11	48.94	40249.4	4.60476	242	218	2.33846	24	0	0	2	0	0	0	0	0	0	0	0	0.477121	0	0	0	0	0	0
341	9	Danmark	Kalø Vig	Female	2	KattegatMidt	2016	2	2.34	2.32897	0.367164	75.51	27.8	22.86	25113.3	4.3999	123.15	37.87	45.92	43355.8	4.63705	87.86	76.83	1.88553	11.03	0	0	1	0	1	0	0	0	3	0	0	0.30103	0	0.30103	0	0	0	0.60206
342	11	Danmark	Kalø Vig	Male	1	KattegatMidt	2016	2	2.45	2.41405	0.382747	85.27	21.16	24.02	22681.1	4.35566	137.44	43.37	47.12	55794.8	4.74659	165.876	129.928	2.1137	35.948	5	0	0	3	0	0	0	1	0	0.778151	0	0	0.60206	0	0	0	0.30103	0	46.75	1.66978	53	1.72428
343	12	Danmark	Kalø Vig	Male	1	KattegatMidt	2016	1	2.1	2.08295	0.318678	77.67	21.03	21.95	18763.1	4.27331	131.62	39.02	48.95	53927.4	4.73181	137.997	120.944	2.08258	17.053	1	0	0	1	35	9	0	0	0	0.30103	0	0	0.30103	1.5563	1	0	0	0	43	1.63347	43	1.63347
344	13	Danmark	Kalø Vig	Male	1	KattegatMidt	2016	2	1.84	1.83915	0.264617	78.37	18.34	22.84	17180	4.23502	132.91	40.39	49	56488.9	4.75196	99.513	98.662	1.99415	0.851	1	0	0	0	0	0	0	0	0	0.30103	0	0	0	0	0	0	0	0	48	1.68124	48	1.68124
345	14	Danmark	Svanegrunden	Female	2	KattegatMidt	2016	1	2.3	2.27641	0.357251	72.88	19.06	20.98	15251.6	4.18332	129.65	45.38	37.03	49924.7	4.69832	116.992	93.407	1.97038	23.585	0	0	0	0	0	0	0	5	0	0	0	0	0	0	0	0	0.778151	0
346	15	Danmark	Svanegrunden	Male	1	KattegatMidt	2016	2	2.27	2.24273	0.350776	79.84	21.98	23.85	21903.6	4.34051	135.32	41.85	44.84	54484.9	4.73628	148.547	121.272	2.08376	27.275	0	0	1	4	0	0	0	1	0	0	0	0.30103	0.69897	0	0	0	0.30103	0
347	16	Danmark	Svanegrunden	Male	1	KattegatMidt	2016	2	2.26	2.22025	0.346402	75.38	18.35	21.15	15310.2	4.18498	125.43	42.51	44.35	49381.8	4.69357	181.808	142.057	2.15246	39.751	0	0	0	0	0	65	0	1	0	0	0	0	0	0	1.81954	0	0.30103	0
348	17	Danmark	Svanegrunden	Female	2	KattegatMidt	2016	2	2.24	2.1793	0.338317	79.6	22.43	22.98	21471.9	4.33187	122.97	36.39	45	37167.4	4.57016	159.245	98.547	1.99364	60.698	0	0	0	3	0	0	0	0	0	0	0	0	0.60206	0	0	0	0	0
349	18	Danmark	Kalø Vig	Female	2	KattegatMidt	2016	2	2.39	2.368	0.374382	75.41	20.74	24.4	19971.3	4.30041	131.79	36.05	46.98	49971.4	4.69872	141.026	119.027	2.07565	21.999	0	0	0	1	0	0	0	5	0	0	0	0	0.30103	0	0	0	0.778151	0
350	19	Danmark	Kalø Vig	Female	2	KattegatMidt	2016	1	1.95	1.89395	0.277369	72.59	22.48	23.56	20119.9	4.30363	130.16	34.83	46.57	48869.1	4.68903	120.302	64.253	1.80789	56.049	0	0	0	2	0	0	0	2	0	0	0	0	0.477121	0	0	0	0.477121	0
351	20	Danmark	Kalø Vig	Female	2	KattegatMidt	2016	2	2.15	2.12855	0.328085	69.45	20.55	19.8	14788.6	4.16993	126.51	39.43	46.68	54962.7	4.74007	132.045	110.599	2.04375	21.446	0	0	0	2	0	0	0	0	1	0	0	0	0.477121	0	0	0	0	0.30103
352	21	Danmark	Kalø Vig	Male	1	KattegatMidt	2016	2	2.32	2.30549	0.362762	78.69	22.72	24.56	22979.2	4.36133	122.44	36.16	51.87	42943.9	4.6329	156.758	142.243	2.15303	14.515	0	0	1	0	1	0	0	7	0	0	0	0.30103	0	0.30103	0	0	0.90309	0
353	22	Danmark	Kalø Vig	Female	2	KattegatMidt	2016	2	1.94	1.93633	0.286978	68.44	22.5	21.79	17560.1	4.24453	124.47	44.01	43.39	55993.8	4.74814	117.785	114.111	2.05733	3.674	1	0	0	3	0	0	0	0	1	0.30103	0	0	0.60206	0	0	0	0	0.30103	3	0.477121	3	0.477121
354	23	Danmark	Kalø Vig	Female	2	KattegatMidt	2016	2	2.14	2.0979	0.321784	70.32	22.7	21.44	17910.5	4.25311	126.79	33.55	41.6	41246	4.61538	186.497	144.393	2.15955	42.104	7	0	0	0	0	0	0	0	0	0.90309	0	0	0	0	0	0	0	0	40.1429	1.60361	48	1.68124
355	24	Danmark	Kalø Vig	Female	2	KattegatMidt	2016	2	1.88	1.82183	0.260508	73.44	20.84	20.8	16659.9	4.22167	126.93	37.28	48.57	50686.8	4.7049	195.092	136.921	2.13647	58.171	0	0	1	0	0	26	0	1	0	0	0	0.30103	0	0	1.43136	0	0.30103	0
356	25	Danmark	Svanegrunden	Male	1	KattegatMidt	2016	2	2.14	2.1265	0.327665	78.5	23.51	23.75	22938.5	4.36056	132.6	34.7	48.56	47707.2	4.67858	105.079	91.577	1.96179	13.502	5	0	0	2	0	0	0	0	0	0.778151	0	0	0.477121	0	0	0	0	0	11	1.04139	18	1.25527
357	26	Danmark	Svanegrunden	Male	1	KattegatMidt	2016	2	2.52	2.5062	0.399015	83.38	22.19	22.74	22018.5	4.34279	140.5	42.22	49.36	62296	4.79446	132.19	118.38	2.07328	13.803	1	0	0	1	0	0	2	0	0	0.30103	0	0	0.30103	0	0	0.477121	0	0	48	1.68124	48	1.68124
359	28	Danmark	Kalø Vig	Male	1	KattegatMidt	2016	2	1.97	1.96839	0.294112	84.18	22.5	23.91	23700.1	4.37475	127.18	30.05	48.3	32661.7	4.51404	98.499	96.894	1.9863	1.605	0	0	0	2	0	0	0	0	0	0	0	0	0.477121	0	0	0	0	0
360	29	Danmark	Kalø Vig	Male	1	KattegatMidt	2016	2	2.24	2.21595	0.345559	84.21	22.15	23.58	23017.6	4.36206	129.79	32.58	48.92	38018.1	4.57999	179.751	155.696	2.19228	24.055	0	1	0	1	0	7	0	2	0	0	0.30103	0	0.30103	0	0.90309	0	0.477121	0					28	1.44716
361	30	Danmark	Kalø Vig	Male	1	KattegatMidt	2016	2	2.24	2.2359	0.349452	76.08	23.57	23.92	22447.6	4.35117	127.29	36.53	49.19	48157	4.68266	121.414	117.313	2.06935	4.101	0	1	0	0	0	0	0	0	0	0	0.30103	0	0	0	0	0	0	0					38	1.57978
362	31	Danmark	Kalø Vig	Male	1	KattegatMidt	2016	2	2.3	2.27236	0.356478	81.93	21.35	21.49	19672.3	4.29386	131.43	37.43	44.05	42711.9	4.63055	232.88	205.242	2.31227	27.638	1	0	0	0	1	0	5	0	0	0.30103	0	0	0	0.30103	0	0.778151	0	0	13	1.11394	18	1.25527
363	32	Danmark	Kalø Vig	Male	1	KattegatMidt	2016	2	2.25	2.24868	0.351927	73.81	18.12	23.27	16287.3	4.21185	132.5	36.2	46.03	51179	4.70909	224.941	223.618	2.34951	1.323	2	0	0	0	0	0	0	0	0	0.477121	0	0	0	0	0	0	0	0	28	1.44716	38	1.57978
364	33	Danmark	Kalø Vig	Male	1	KattegatMidt	2016	2	2.15	2.14712	0.331857	79.43	22.22	21.82	20154	4.30436	135.65	34.44	49.11	49762.5	4.6969	114.556	111.681	2.04798	2.875	0	0	1	2	0	0	0	0	0	0	0	0.30103	0.477121	0	0	0	0	0
365	34	Danmark	Kalø Vig	Female	2	KattegatMidt	2016	2	2.09	2.06718	0.315379	69.19	21.33	23.85	18420.5	4.2653	123.58	39.61	45.22	50983.9	4.70743	124.951	102.132	2.00916	22.819	0	0	0	2	0	0	0	0	0	0	0	0	0.477121	0	0	0	0	0
366	35	Danmark	Kalø Vig	Female	2	KattegatMidt	2016	2	2.45	2.41188	0.382355	71.1	22.23	22.83	18884	4.27609	133.83	49.05	32.13	51737.3	4.7138	205.561	167.436	2.22385	38.125	0	0	0	2	0	38	0	0	0	0	0	0	0.477121	0	1.59106	0	0	0
367	36	Danmark	Kalø Vig	Female	2	KattegatMidt	2016	2	2.43	2.42627	0.384939	77.8	20.7	25.3	21323	4.32885	142.25	50.59	41.77	71273.9	4.85293	134.311	130.581	2.11588	3.73	0	0	0	1	0	0	0	0	0	0	0	0	0.30103	0	0	0	0	0
368	37	Danmark	Kalø Vig	Male	1	KattegatMidt	2016	2	2.23	2.18314	0.339082	76.29	21.91	22.92	20049.5	4.3021	124.74	36.51	46.27	42833.5	4.63178	183.005	136.149	2.13401	46.856	1	0	0	1	0	48	0	2	1	0.30103	0	0	0.30103	0	1.6902	0	0.477121	0.30103	43	1.63347	48	1.68124
369	38	Danmark	Kalø Vig	Female	2	KattegatMidt	2016	2	2.56	2.51947	0.401309	69.49	25.81	23	21588.2	4.33422	120.45	34.84	47.21	43865.2	4.64212	188.609	148.075	2.17048	40.534	0	0	0	1	0	0	0	4	0	0	0	0	0.30103	0	0	0	0.69897	0
370	39	Danmark	Kalø Vig	Male	1	KattegatMidt	2016	2	2.36	2.31585	0.36471	79.9	25.09	23.61	24769.8	4.39392	129.71	42.28	49.41	54455.9	4.73604	130.251	86.101	1.93501	44.15	0	0	1	1	0	0	0	1	1	0	0	0.30103	0.30103	0	0	0	0.30103	0.30103
371	40	Danmark	Kalø Vig	Male	1	KattegatMidt	2016	2	2.32	2.28365	0.358629	80.12	25.13	25.49	26858.5	4.42908	136.99	47.63	42.75	60600.8	4.78248	157.271	120.919	2.08249	36.352	0	0	0	0	0	34	0	0	2	0	0	0	0	0	1.54407	0	0	0.477121
372	41	Danmark	Kalø Vig	Male	2	KattegatMidt	2016	2	2.47	2.36863	0.374498	74.26	20.26	22.85	17991.2	4.25506	129.06	46.19	37.9	50204.9	4.70075	204.048	102.681	2.01149	101.367	1	0	0	0	0	60	0	2	0	0.30103	0	0	0	0	1.78533	0	0.477121	0	53	1.72428	53	1.72428
373	42	Danmark	Kalø Vig	Female	2	KattegatMidt	2016	2	2.31	2.28884	0.359616	69.3	19.86	23.88	17199.9	4.23553	128.27	41.98	51.1	66202.3	4.82087	149.176	128.018	2.10727	21.158	3	0	0	1	0	0	0	1	0	0.60206	0	0	0.30103	0	0	0	0.30103	0	36.3333	1.56031	53	1.72428
374	43	Danmark	Kalø Vig	Male	1	KattegatMidt	2016	2	2.63	2.62352	0.418884	85.38	19.44	23.84	20707.9	4.31614	134.33	51.53	41.94	55363	4.74322	188.028	181.545	2.25898	6.4825	0	0	0	4	0	34	0	0	0	0	0	0	0.69897	0	1.54407	0	0	0
375	44	Danmark	Kalø Vig	Male	1	KattegatMidt	2016	2	2.62	2.59493	0.414126	82.06	23.06	23.81	23579.2	4.37253	136.59	40.15	47.78	54745.1	4.73835	149.928	124.859	2.09642	25.069	0	0	0	0	0	0	0	5	1	0	0	0	0	0	0	0	0.778151	0.30103
376	45	Danmark	Kalø Vig	Male	1	KattegatMidt	2016	2	2.7	2.63086	0.420098	78.1	25.43	23.1	24009.8	4.38039	140.14	45.91	49.73	74126.9	4.86998	84.596	154.592	2.18919	69.1368	0	0	1	0	0	0	0	6	0	0	0	0.30103	0	0	0	0	0.845098	0
441	2	Denmark	Svanegrunden	Female	2	KattegatMidt	2017	2	2.11	2.10873	0.324021	72.04	28.71	20.48	22167.4	4.34572	128.16	36.83	43.89	47505.1	4.67646	144.56	143.29	2.15622	1.27	0	0	0	0	8	0	0	0	0	0	0	0	0	0.954243	0	0	0	0
442	3	Denmark	Svanegrunden	Female	2	KattegatMidt	2017	2	2.29	2.28779	0.359417	75.03	32.62	29.2	37400.7	4.57288	126.67	28.3	44.37	33956	4.53064	116.276	114.07	2.05717	2.206	10	0	0	0	0	0	0	0	0	1.04139	0	0	0	0	0	0	0	0
443	4	Denmark	Svanegrunden	Female	2	KattegatMidt	2017	2	2.33	2.3146	0.364476	77.39	31.55	27.66	35343.9	4.54831	129.24	36.62	48.05	47776.6	4.67894	123.182	107.78	2.03254	15.402	1	0	0	0	0	0	0	1	0	0.30103	0	0	0	0	0	0	0.30103	0
444	5	Denmark	Svanegrunden	Female	2	KattegatMidt	2017	2	2.21	2.19832	0.342091	74.38	32.16	20.91	26176.1	4.4179	124.9	43.3	44.62	51081	4.70826	127.2	115.52	2.06266	11.68	1	1	0	1	0	0	0	0	0	0.30103	0.30103	0	0.30103	0	0	0	0	0	15	1.17609	15	1.17609	38	1.57978
445	6	Denmark	Svanegrunden	Female	2	KattegatMidt	2017	2	2.29	2.27154	0.356321	74.69	35.53	25.16	34941.9	4.54335	128.13	32.85	45.02	41360.5	4.61659	167.369	148.91	2.17292	18.459	2	0	0	0	0	0	0	0	0	0.477121	0	0	0	0	0	0	0	0	10	1	12	1.07918
446	7	Denmark	Svanegrunden	Female	2	KattegatMidt	2017	1	2.29	2.26385	0.354848	78.29	27.19	23.02	25644.8	4.409	131.96	39.43	42.88	47488.8	4.67659	150.379	124.23	2.09423	26.149	9	0	0	0	1	0	0	0	0	1	0	0	0	0.30103	0	0	0	0	11.6	1.06446	18	1.25527
447	8	Denmark	Svanegrunden	Female	2	KattegatMidt	2017	1	2.21	2.19147	0.340736	78.1	32.32	21.58	28507	4.45495	126.78	37.21	44.88	42544.3	4.62884	136.777	118.25	2.0728	18.527	8	0	0	0	1	0	0	0	0	0.954243	0	0	0	0.30103	0	0	0	0	8	0.90309	18	1.25527
448	9	Denmark	Svanegrunden	Female	2	KattegatMidt	2017	1	2.27	2.25211	0.35259	79.31	45.5	24.3	45890.6	4.66172	132.92	36.02	44.39	44859.4	4.65185	128.539	110.65	2.04395	17.889	1	0	0	0	0	0	0	1	0	0.30103	0	0	0	0	0	0	0.30103	0	10	1	10	1
449	10	Denmark	Svanegrunden	Female	2	KattegatMidt	2017	2	2.26	2.22435	0.347203	73.18	21.9	32.86	27560.2	4.44028	122.56	37.88	42.6	41701.2	4.62015	198.222	162.57	2.21104	35.652	1	0	0	0	29	0	0	0	0	0.30103	0	0	0	1.47712	0	0	0	0	8	0.90309	8	0.90309
450	11	Denmark	Svanegrunden	Female	2	KattegatMidt	2017	2	2.27	2.25777	0.353679	78.61	33.63	25.33	35044.4	4.54462	129.26	36.6	40.17	38970.9	4.59074	127.272	115.04	2.06085	12.232	1	0	0	0	0	0	0	0	0	0.30103	0	0	0	0	0	0	0	0	9	0.954243	9	0.954243
451	12	Denmark	Svanegrunden	Female	2	KattegatMidt	2017	1	1.98	1.96175	0.292645	75.04	31.24	25.69	31517.1	4.49855	124.54	37.61	45.91	44729.5	4.65059	129.265	111.02	2.0454	18.245	6	0	0	0	0	0	0	0	0	0.845098	0	0	0	0	0	0	0	0	13.5	1.13033	21	1.32222
452	13	Denmark	Svanegrunden	Male	1	KattegatMidt	2017	2	2.31	2.26901	0.355836	72.74	33.48	25.87	32971.1	4.51813	131.96	39.17	46.27	56169.4	4.7495	211.53	170.54	2.23183	40.99	2	0	0	0	0	0	0	1	0	0.477121	0	0	0	0	0	0	0.30103	0	47.5	1.67669	50	1.69897
453	14	Denmark	Svanegrunden	Female	2	KattegatMidt	2017	1	1.79	1.78074	0.2506	67.72	29.96	25.35	26916.3	4.43002	119.87	31.01	49.39	41799.7	4.62117	99.561	90.3	1.95569	9.261	2	0	0	0	0	0	0	0	0	0.477121	0	0	0	0	0	0	0	0	10	1	12	1.07918
454	15	Denmark	Svanegrunden	Female	2	KattegatMidt	2017	1	1.86	1.82905	0.262226	67.18	33.27	28.95	33862.6	4.52972	119.81	35.14	43.11	41724.5	4.62039	134.119	103.17	2.01355	30.949	0	3	0	2	0	0	0	2	0	0	0.60206	0	0.477121	0	0	0	0.477121	0					30.8	1.48855
455	16	Denmark	Svanegrunden	Female	2	KattegatMidt	2017	1	2.2	2.18783	0.340013	73.08	32.25	32.42	39987.1	4.60192	125.15	47.33	36.33	46856.3	4.67077	124.265	112.09	2.04957	12.175	0	1	0	2	0	2	0	0	0	0	0.30103	0	0.477121	0	0.477121	0	0	0					31	1.49136
456	17	Denmark	Svanegrunden	Female	2	KattegatMidt	2017	1	2.04	2.0319	0.307903	72.86	31.33	19.29	23044.1	4.36256	125.79	36.95	37.85	38740.1	4.58816	118.186	110.09	2.04175	8.096	1	0	0	0	0	0	0	0	1	0.30103	0	0	0	0	0	0	0	0.30103	7	0.845098	7	0.845098
457	18	Denmark	Svanegrunden	Female	2	KattegatMidt	2017	1	2.01	2.00573	0.302272	73.74	33.4	26.04	33563.6	4.52587	131.6	37.84	47.85	54826.4	4.73899	101.082	96.81	1.98592	4.272	2	0	0	0	0	0	0	0	0	0.477121	0	0	0	0	0	0	0	0	12.5	1.09691	20	1.30103
458	19	Denmark	Svanegrunden	Female	2	KattegatMidt	2017	1	2.13	2.11824	0.325975	77.21	34.99	27.14	38371.2	4.58401	120.54	38.94	42.62	37633.7	4.57558	121.377	109.616	2.03987	11.761	1	0	0	0	0	0	0	1	0	0.30103	0	0	0	0	0	0	0.30103	0	5	0.69897	5	0.69897
459	20	Denmark	Svanegrunden	Male	1	KattegatMidt	2017	2	2.36	2.35284	0.371593	82.54	42.63	33.84	62354.1	4.90703	128.3	43.95	47.09	49562.4	4.69515	126.278	119.12	2.07598	7.158	2	0	0	1	0	0	0	0	0	0.477121	0	0	0.30103	0	0	0	0	0	8.5	0.929419	10	1
460	21	Denmark	Svanegrunden	Male	1	KattegatMidt	2017	2	2.18	2.1635	0.335157	77.5	35.83	26.63	38698.9	4.5877	128.03	41.66	48.38	53298.2	4.72671	136.486	119.987	2.07913	16.499	2	0	0	0	3	0	0	0	0	0.477121	0	0	0	0.60206	0	0	0	0	55	1.74036	65	1.81291
461	22	Denmark	Svanegrunden	Male	1	KattegatMidt	2017	2	2.33	2.30743	0.363129	85.28	36.25	28.06	45396.4	4.65702	136.2	38.78	45.52	47041	4.67248	176.954	154.384	2.1886	22.57	4	0	0	0	0	0	0	0	0	0.69897	0	0	0	0	0	0	0	0	44	1.64345	50	1.69897
462	23	Denmark	Svanegrunden	Male	1	KattegatMidt	2017	2	2.08	2.07669	0.317371	80.21	35.42	25.92	38538.1	4.58589	132.41	44.4	47.31	57383.2	4.75878	133.914	130.602	2.11595	3.312	2	0	0	0	0	0	0	0	0	0.477121	0	0	0	0	0	0	0	0	47	1.6721	48	1.68124
463	24	Denmark	Svanegrunden	Male	1	KattegatMidt	2017	2	2.19	2.18759	0.339965	76.887	35.77	22.1	31808.5	4.50254	130.78	40.72	47.42	54460.3	4.73608	128.253	125.839	2.09982	2.414	1	0	0	0	0	0	0	0	0	0.30103	0	0	0	0	0	0	0	0	7.5	0.875061	7.5	0.875061
464	25	Denmark	Svanegrunden	Male	1	KattegatMidt	2017	2	2.47	2.46306	0.391474	81.91	35.35	22.19	33625	4.52666	132.1	37.92	50.53	50328.4	4.70181	209.438	202.495	2.30641	6.943	3	0	0	0	0	0	0	0	0	0.60206	0	0	0	0	0	0	0	0	39.3	1.59439	48	1.68124
466	27	Denmark	Svanegrunden	Male	1	KattegatMidt	2017	2	2.31	2.29421	0.360633	80.23	37.41	25.19	39566.8	4.59733	126.97	40.16	47.93	47083.4	4.67287	135.051	119.262	2.0765	15.789	1	0	0	1	1	0	0	0	0	0.30103	0	0	0.30103	0.30103	0	0	0	0	2.5	0.39794	2.5	0.39794
467	28	Denmark	Svanegrunden	Female	2	KattegatMidt	2017	2	2.35	2.33249	0.36782	80.11	36.99	23.36	36226.2	4.55902	130.92	40.43	46.74	50248.1	4.70112	152.394	134.884	2.12996	17.51	1	0	0	1	2	0	0	0	0	0.30103	0	0	0.30103	0.477121	0	0	0	0
468	29	Denmark	Svanegrunden	Male	1	KattegatMidt	2017	2	2.45	2.42973	0.385558	83.77	35.25	29.02	44846	4.65172	135.19	42.92	51.02	58926.5	4.77031	148.194	127.926	2.10696	20.268	0	3	2	0	0	0	0	0	0	0	0.60206	0.477121	0	0	0	0	0	0					20.7	1.31597
470	31	Denmark	Svanegrunden	Male	1	KattegatMidt	2017	2	2.22	2.20988	0.344369	80.73	35.66	21.08	31758.9	4.50187	124.9	37.78	45.73	39936.4	4.60137	158.26	148.14	2.17067	10.12	1	1	0	0	0	0	1	0	0	0.30103	0.30103	0	0	0	0	0.30103	0	0					25	1.39794
471	32	Denmark	Svanegrunden	Female	2	KattegatMidt	2017	2	1.94	1.9341	0.28648	72.33	41.73	28.78	45489.6	4.65764	123.76	34.29	43.28	39943.8	4.60145	121.417	115.522	2.06266	5.895	2	0	0	0	0	0	0	0	0	0.477121	0	0	0	0	0	0	0	0	10	1	12	1.07918
472	33	Denmark	Svanegrunden	Female	2	KattegatMidt	2017	2	2	1.97483	0.295529	74.58	36.16	20.41	28805.3	4.45947	121.7	35.71	45.08	39697	4.59876	122.394	97.22	1.98776	25.174	1	0	0	0	0	0	0	2	0	0.30103	0	0	0	0	0	0	0.477121	0	12	1.07918	12	1.07918
473	34	Denmark	Svanegrunden	Female	2	KattegatMidt	2017	2	2.24	2.2204	0.346431	76.8	33.16	27.87	37144.2	4.56989	121.9	37.07	47.06	41174.6	4.61463	140.508	120.909	2.08246	19.599	3	0	0	0	0	0	0	0	0	0.60206	0	0	0	0	0	0	0	0	12.8	1.10721	20	1.30103
474	35	Denmark	Svanegrunden	Female	2	KattegatMidt	2017	2	2.34	2.31024	0.363658	77.99	35.96	28.01	41110.2	4.61395	129.36	38.94	49	51295.6	4.71008	167.175	137.418	2.13804	29.757	5	1	0	0	0	0	0	0	0	0.778151	0.30103	0	0	0	0	0	0	0	37	1.5682	50	1.69897	23	1.36173
475	36	Denmark	Svanegrunden	Female	2	KattegatMidt	2017	2	2.09	2.07074	0.316125	73.09	33.54	38.38	49238.5	4.6923	124.72	38.15	43.55	44891.4	4.65216	132.673	113.412	2.05466	19.261	0	1	0	1	4	0	0	0	0	0	0.30103	0	0.30103	0.69897	0	0	0	0					20	1.30103
476	37	Denmark	Svanegrunden	Female	2	KattegatMidt	2017	2	2.05	2.00617	0.302368	71.55	30.33	20.83	23656.5	4.37395	118.53	36.65	55.3	49830	4.69749	138.807	94.976	1.97761	43.831	1	0	0	0	0	0	0	0	0	0.30103	0	0	0	0	0	0	0	0	12	1.07918	12	1.07918
478	39	Denmark	Svanegrunden	Female	2	KattegatMidt	2017	2	2.16	2.14382	0.331189	73.78	30.48	21.24	24996.9	4.39789	126.53	35.55	43.39	42582.4	4.62923	119.5	103.322	2.01419	16.178	1	0	0	0	0	0	0	1	0	0.30103	0	0	0	0	0	0	0.30103	0
479	40	Denmark	Svanegrunden	Female	2	KattegatMidt	2017	2	2.27	2.25651	0.353437	74.24	29.61	18.82	21650.8	4.33547	127.71	32.66	45.48	41564.8	4.61873	184.766	171.275	2.23369	13.491	1	0	0	0	1	0	0	0	0	0.30103	0	0	0	0.30103	0	0	0	0
480	41	Denmark	Svanegrunden	Female	2	KattegatMidt	2017	2	2.14	2.1312	0.328624	70.49	30.71	22.99	26045	4.41572	130.16	38.16	45.91	54707.9	4.73805	157.983	149.18	2.17371	8.803	1	0	0	0	0	0	7	1	0	0.30103	0	0	0	0	0	0.90309	0.30103	0	52	1.716	52	1.716
481	42	Denmark	Svanegrunden	Male	1	KattegatMidt	2017	2	2.36	2.32748	0.366886	78.8	33.76	27.66	38508.7	4.58556	135.82	40.49	49.87	60255	4.77999	184.139	151.621	2.18076	32.518	6	0	0	0	0	0	0	0	0	0.845098	0	0	0	0	0	0	0	0	23.6	1.37291	28	1.44716
482	43	Denmark	Svanegrunden	Male	1	KattegatMidt	2017	2	2.4	2.39582	0.379455	77.95	35.82	28.47	41601.4	4.61911	134.68	41.21	46.12	56426.5	4.75148	81.069	76.893	1.88589	4.176	2	0	0	0	0	0	0	0	0	0.477121	0	0	0	0	0	0	0	0	10	1	12	1.07918
485	46	Denmark	Svanegrunden	Male	1	KattegatMidt	2017	2	2.22	2.20283	0.342981	80.27	34.19	27.72	39812.9	4.60002	125.83	39.71	43.68	41356.6	4.61654	122.861	105.689	2.02403	17.172	1	0	1	0	0	0	0	0	0	0.30103	0	0.30103	0	0	0	0	0	0
486	47	Denmark	Svanegrunden	Male	1	KattegatMidt	2017	2	2.36	2.34716	0.370543	78.46	35.71	27.15	39809.5	4.59999	132.24	38.4	44.61	48212.8	4.68316	154.67	141.83	2.15177	12.84	6	1	0	0	0	0	0	0	0	0.845098	0.30103	0	0	0	0	0	0	0	18.3	1.26245	30	1.47712	18	1.25527
487	48	Denmark	Svanegrunden	Female	2	KattegatMidt	2017	2	2.22	2.21758	0.345878	76.31	33.61	24.65	33086.1	4.51965	125.67	40.32	46.06	47973.1	4.681	152.047	149.622	2.175	2.425	1	0	0	0	0	0	0	0	0	0.30103	0	0	0	0	0	0	0	0	12	1.07918	12	1.07918
489	50	Denmark	Svanegrunden	Female	2	KattegatMidt	2017	2	2.16	2.13792	0.329991	76.26	29.99	23.74	28414	4.45353	129.53	39.49	44.18	48637.8	4.68697	134.756	112.672	2.05182	22.084	5	2	0	0	1	0	0	0	0	0.778151	0.477121	0	0	0.30103	0	0	0	0	27.6	1.44091	50	1.69897	30.5	1.4843
490	51	Denmark	Svanegrunden	Female	2	KattegatMidt	2017	2	2.4	2.36476	0.373788	76.74	33.41	21.69	29102.9	4.46394	126.56	42.54	46.95	52073.3	4.71662	177.3	142.063	2.15248	35.237	0	0	0	0	0	0	0	4	0	0	0	0	0	0	0	0	0.69897	0
491	52	Denmark	Svanegrunden	Female	2	KattegatMidt	2017	2	2.28	2.26555	0.355173	78.32	33.41	36.42	49905	4.80323	126.13	34.59	44.25	38296.7	4.58316	141.91	127.458	2.10537	14.452	0	4	0	0	0	0	0	0	0	0	0.69897	0	0	0	0	0	0	0					22.3	1.3483
492	53	Denmark	Svanegrunden	Female	2	KattegatMidt	2017	2	2.24	2.20304	0.343022	76.51	33.2	23.01	30588	4.48555	133.72	37.68	48.11	54274.6	4.7346	162.343	125.38	2.09823	36.963	6	0	0	0	1	0	0	0	0	0.845098	0	0	0	0.30103	0	0	0	0	18.3	1.26245	28	1.44716
494	55	Denmark	Svanegrunden	Female	2	KattegatMidt	2017	2	2.17	2.14581	0.331591	75.71	32.47	25.65	32999	4.5185	130.8	36.42	46.36	48678.2	4.68733	149.112	124.922	2.09664	24.19	6	0	1	0	1	0	0	0	0	0.845098	0	0.30103	0	0.30103	0	0	0	0	11.7	1.06819	26	1.41497
495	56	Denmark	Svanegrunden	Female	2	KattegatMidt	2017	2	2.24	2.21898	0.346153	76.47	29.29	22.1	25904.9	4.41338	123.72	37.97	38.61	36251.1	4.55932	145.103	124.079	2.0937	21.024	4	0	0	0	0	0	0	0	0	0.69897	0	0	0	0	0	0	0	0	9	0.954243	12	1.07918
496	57	Denmark	Svanegrunden	Male	1	KattegatMidt	2017	2	2.28	2.26669	0.355393	77.67	36.2	38.99	57407.7	4.85785	136.51	40.96	49.27	62143.2	4.79339	147.413	134.105	2.12744	13.308	3	0	0	0	0	0	0	0	0	0.60206	0	0	0	0	0	0	0	0	28.3	1.45179	45	1.65321
497	58	Denmark	Svanegrunden	Male	1	KattegatMidt	2017	2	2.32	2.29973	0.361677	79.86	38.33	23.91	38302.4	4.58323	134.53	39.97	44.72	51140.3	4.70876	152.425	132.154	2.12108	20.271	3	0	0	0	3	0	0	0	0	0.60206	0	0	0	0.60206	0	0	0	0	24.3	1.38561	40	1.60206
498	59	Denmark	Svanegrunden	Male	1	KattegatMidt	2017	1	2.26	2.23096	0.348492	78.38	34.64	24.48	34783.5	4.54137	132.14	41.32	45.21	52557.2	4.72063	178.525	149.488	2.17461	29.037	7	0	0	0	0	0	0	0	0	0.90309	0	0	0	0	0	0	0	0	14	1.14613	25	1.39794
499	60	Denmark	Svanegrunden	Male	1	KattegatMidt	2017	2	2.42	2.41665	0.383214	83.25	37.32	25.75	41867.9	4.62188	134.74	40.4	47.72	51949.7	4.71558	142.011	138.66	2.14195	3.351	1	0	0	0	0	0	0	1	0	0.30103	0	0	0	0	0	0	0.30103	0	15	1.17609	15	1.17609
500	61	Denmark	Svanegrunden	Female	2	KattegatMidt	2017	2	2.59	2.58986	0.413276	80.46	35.24	25.48	37808.9	4.57759	132.21	33.09	44.91	40246.5	4.60473	132.002	131.86	2.12011	0.142	0	1	0	0	0	0	0	0	0	0	0.30103	0	0	0	0	0	0	0
501	62	Denmark	Svanegrunden	Male	1	KattegatMidt	2017	2	2.38	2.32327	0.3661	76.57	40.43	27.84	45103.5	4.65421	128.02	37.75	47.25	48026.7	4.68148	237.043	180.314	2.25603	56.729	3	3	1	1	0	0	0	0	0	0.60206	0.60206	0.30103	0.30103	0	0	0	0	0	43.3	1.63649	55	1.74036	16	1.20412
502	63	Denmark	Svanegrunden	Male	1	KattegatMidt	2017	2	2.34	2.29924	0.361585	84.27	38.48	27.43	46549.2	4.66791	131.9	37.47	48.58	45373.3	4.6568	229.608	188.853	2.27612	40.755	0	4	0	2	1	0	0	0	0	0	0.69897	0	0.477121	0.30103	0	0	0	0					26	1.41497
503	64	Denmark	Svanegrunden	Male	1	KattegatMidt	2017	2	2.25	2.24995	0.352174	82.93	40.44	23.92	41981.9	4.62306	133	42.11	48.08	53052.5	4.72471	147.621	147.576	2.16902	0.045	1	0	0	0	0	0	0	1	0	0.30103	0	0	0	0	0	0	0.30103	0
504	65	Denmark	Svanegrunden	Male	1	KattegatMidt	2017	2	2.26	2.25486	0.353119	77.18	35.26	25.55	36387.8	4.56096	132.1	38.01	43.3	47303.7	4.67489	195.027	189.884	2.27849	5.143	1	0	0	0	0	0	0	0	0	0.30103	0	0	0	0	0	0	0	0	55	1.74036	55	1.74036
505	66	Denmark	Svanegrunden	Male	1	KattegatMidt	2017	2	2.25	2.22973	0.348251	81.96	36.06	25.79	39889.4	4.60086	127.62	41.01	49.54	48546.7	4.68616	121.442	101.167	2.00504	20.275	0	0	1	0	0	0	0	0	0	0	0	0.30103	0	0	0	0	0	0
506	67	Denmark	Svanegrunden	Male	1	KattegatMidt	2017	2	2.41	2.405	0.381115	82.96	41.03	32.31	57555.3	4.76009	132.05	37.89	50.58	49235.1	4.69227	121.882	116.882	2.06775	5	0	0	0	2		0	0	0	0	0	0	0	0.477121	0	0	0	0	0
507	68	Denmark	Svanegrunden	Male	1	KattegatMidt	2017	2	2.34	2.30479	0.362631	81.31	31.67	25.12	33852.4	4.52959	128.57	39.13	45.26	43802.3	4.6415	177.411	142.197	2.15289	35.214	6	0	0	0	9	0	0	0	0	0.845098	0	0	0	1	0	0	0	0	11.3	1.05308	16	1.20412
509	70	Denmark	Svanegrunden	Male	1	KattegatMidt	2017	2	2.44	2.43138	0.385852	85.2	38.77	25.66	44357.8	4.64697	133.93	38.49	49.83	48911.8	4.68941	144.655	136.032	2.13364	8.623	0	0	0	0	0	0	0	1	0	0	0	0	0	0	0	0	0.30103	0
510	71	Denmark	Svanegrunden	Male	1	KattegatMidt	2017	2	2.35	2.33571	0.368419	83.04	40.31	36.3	63589.5	4.80339	132.26	36.91	48.43	46044.6	4.66318	133.424	119.135	2.07604	14.289	6	0	0	0	0	0	0	0	0	0.845098	0	0	0	0	0	0	0	0	7.8	0.892095	12	1.07918
511	72	Denmark	Svanegrunden	Male	1	KattegatMidt	2017	2	2.16	2.1553	0.333507	78.67	37.41	28.09	43264	4.63613	129.7	39.11	48.11	50249	4.70113	121.672	116.967	2.06806	4.705	1	0	0	0	0	0	0	0	0	0.30103	0	0	0	0	0	0	0	0	8	0.90309	8	0.90309
513	74	Denmark	Svanegrunden	Male	1	KattegatMidt	2017	2	2.26	2.24161	0.35056	83.9	33.71	26.64	39430.6	4.59583	135.86	35.44	48.41	46652.7	4.66888	164.003	145.611	2.16319	18.392	1	0	0	0	0	0	0	0	0	0.30103	0	0	0	0	0	0	0	0	26	1.41497	26	1.41497
514	75	Denmark	Svanegrunden	Female	2	KattegatMidt	2017	1	2.14	2.12379	0.327111	79.65	33.1	21.55	29733	4.47324	130.78	37.89	46.63	47276.4	4.67464	114.947	98.732	1.99446	16.215	2	0	0	0	1	0	0	1	0	0.477121	0	0	0	0.30103	0	0	0.30103	0	49	1.6902	50	1.69897
515	76	Denmark	Svanegrunden	Female	2	KattegatMidt	2017	2	2.21	2.20749	0.343899	75.59	33.21	21.2	27851.4	4.44485	125.94	36.01	44.92	42622.7	4.62964	112.04	109.533	2.03954	2.507	0	0	1	0	2	0	0	0	0	0	0	0.30103	0	0.477121	0	0	0	0
516	77	Denmark	Svanegrunden	Female	2	KattegatMidt	2017	1	2.18	2.14141	0.3307	74.27	32.05	22.81	28414.8	4.45355	125.22	35.39	43.21	40774.4	4.61039	191.713	153.122	2.18504	38.591	2	0	0	0	6	0	0	0	0	0.477121	0	0	0	0.845098	0	0	0	0	19	1.27875	26	1.41497
517	78	Denmark	Svanegrunden	Female	2	KattegatMidt	2017	1	2.35	2.32864	0.367102	78.22	35.84	25.18	36942	4.56752	126.84	46.95	45.78	54689.6	4.7379	157.465	136.105	2.13387	21.36	3	0	0	0	1	0	0	1	0	0.60206	0	0	0	0.30103	0	0	0.30103	0	18.3	1.26245	25	1.39794
518	79	Denmark	Svanegrunden	Female	2	KattegatMidt	2017	2	2.19	2.17125	0.336709	73.17	34.87	25.25	33715.1	4.52782	126.18	42.18	47.1	55114.2	4.74126	135.48	116.728	2.06718	18.752	5	0	0	0	1	0	0	0	0	0.778151	0	0	0	0.30103	0	0	0	0	7.8	0.892095	12	1.07918
548	1	Denmark	Svanegrunden	Female	2	KattegatMidt	2018	2	2.15	2.14702	0.331837	70.4	22.66	23.25	19410.4	4.28803	120.7	34.75	47.9	43816.4	4.64164	152.079	149.104	2.17349	2.975	1	0	0	0	0	0	0	0	0	0.30103	0	0	0	0	0	0	0	0	12.5	1.09691	12.5	1.09691
549	2	Denmark	Svanegrunden	Female	2	KattegatMidt	2018	2	2.18	2.17682	0.337822	73.79	20.29	21.43	16791.1	4.22508	126.06	34.56	43.56	41180.6	4.61469	140.793	137.61	2.13865	3.183	3	0	0	0	0	0	0	0	0	0.60206	0	0	0	0	0	0	0	0	19.2	1.2833	30	1.47712
551	4	Denmark	Svanegrunden	Female	2	KattegatMidt	2018	2	2.32	2.31035	0.363679	73.79	22.52	21.47	18671.4	4.27118	126.21	37.08	46.05	46843	4.67064	123.919	114.273	2.05794	9.646	1	0	1	0	0	0	0	0	0	0.30103	0	0.30103	0	0	0	0	0	0	47.5	1.67669	47.5	1.67669
553	6	Denmark	Svanegrunden	Female	2	KattegatMidt	2018	2	2.31	2.30561	0.362787	74.59	20.76	20.91	16945	4.22904	126.99	36.1	44.86	44409.5	4.64748	155.299	150.914	2.17873	4.385	1	0	0	0	0	0	0	0	0	0.30103	0	0	0	0	0	0	0	0	47.5	1.67669	47.5	1.67669
554	7	Denmark	Svanegrunden	Female	2	KattegatMidt	2018	2	2.21	2.20726	0.343854	74.82	21.83	19.15	16368.9	4.21402	123.72	36.54	45.2	42266.3	4.62599	139.198	136.462	2.13501	2.736	3	0	0	0	0	0	0	0	0	0.60206	0	0	0	0	0	0	0	0	41.7	1.62014	57.5	1.75967
555	8	Denmark	Svanegrunden	Female	2	KattegatMidt	2018	2	2.56	2.55926	0.408115	71.16	22.52	19.63	16462.8	4.2165	126.28	36.49	40.58	42714.3	4.63057	129.8	129.061	2.1108	0.739	1	0	0	0	0	0	0	0	0	0.30103	0	0	0	0	0	0	0	0	42.5	1.62839	42.5	1.62839
556	9	Denmark	Svanegrunden	Male	1	KattegatMidt	2018	2	2.51	2.509	0.3995	85.04	22.05	22.72	22295.6	4.34822	138.06	40.33	46.85	52427.1	4.71956	199.052	198.049	2.29677	1.003	1	0	0	0	0	0	0	0	0	0.30103	0	0	0	0	0	0	0	0	47.5	1.67669	47.5	1.67669
557	10	Denmark	Svanegrunden	Male	1	KattegatMidt	2018	2	2.42	2.4168	0.383241	77.37	24.61	22.56	22480.3	4.3518	130.65	43.03	48.01	57603.1	4.76045	142.343	139.145	2.14347	3.198	1	1	0	0	0	0	0	0	0	0.30103	0.30103	0	0	0	0	0	0	0	27.5	1.43933	27.5	1.43933	32.5	1.51188
558	11	Denmark	Svanegrunden	Male	1	KattegatMidt	2018	2	2.23	2.22007	0.346366	86.07	21.71	20.3	19851.2	4.29779	132.45	37.61	45.86	41864.6	4.62185	116.045	106.112	2.02576	9.933	1	0	0	0	1	0	0	0	0	0.30103	0	0	0	0.30103	0	0	0	0	52.5	1.72016	52.5	1.72016
559	12	Denmark	Svanegrunden	Male	1	KattegatMidt	2018	2	2.53	2.52654	0.402526	78.68	21.18	22.04	19221.2	4.28378	131.11	31.04	47.59	40531.8	4.6078	164.34	160.879	2.2065	3.461	0	0	0	0	1	0	1	0	0	0	0	0	0	0.30103	0	0.30103	0	0
560	13	Denmark	Svanegrunden	Male	1	KattegatMidt	2018	2	2.22	2.21674	0.345715	82.62	24.31	24.04	25268.7	4.40258	128.45	36.47	48.99	42852	4.63197	130.499	127.241	2.10463	3.258	3	0	0	0	0	0	0	0	0	0.60206	0	0	0	0	0	0	0	0	35.8	1.55388	42.5	1.62839
562	15	Denmark	Svanegrunden	Male	1	KattegatMidt	2018	2	2.3	2.29504	0.360791	79.7	21.36	21.11	18807.3	4.27433	128.12	37.38	44.57	42216.8	4.62549	158.005	153.047	2.18482	4.958	3	0	0	0	0	0	0	0	0	0.60206	0	0	0	0	0	0	0	0	37.5	1.57403	47.5	1.67669
563	16	Denmark	Svanegrunden	Male	1	KattegatMidt	2018	2	2.25	2.24968	0.352122	82.51	22.1	23.88	22788.3	4.35771	136.01	42.12	51.6	60851.4	4.78427	116.688	116.373	2.06585	0.315	0	1	0	0	0	0	0	0	0	0	0.30103	0	0	0	0	0	0	0					27.5	1.43933
564	17	Denmark	Svanegrunden	Male	1	KattegatMidt	2018	2	2.48	2.47964	0.394389	85.15	22.9	24.59	25093.3	4.39956	135.94	38.29	48.6	49462.7	4.69428	175.272	174.914	2.24282	0.358	1	0	0	0	0	2	0	0	0	0.30103	0	0	0	0	0.477121	0	0	0
566	19	Denmark	Svanegrunden	Male	1	KattegatMidt	2018	2	2.32	2.31546	0.364638	79.86	21.36	20.82	18586.2	4.26919	132.93	45.19	46.27	58072.3	4.76397	147.726	143.188	2.15591	4.538	1	1	0	0	0	0	0	0	0	0.30103	0.30103	0	0	0	0	0	0	0					37.5	1.57403
567	20	Denmark	Svanegrunden	Male	1	KattegatMidt	2018	2	2.34	2.33523	0.368329	79.19	20.99	21.96	19102.6	4.28109	129.76	36.76	53.87	52407.5	4.71939	134.944	130.172	2.11452	4.772	2	0	0	0	0	0	0	0	0	0.477121	0	0	0	0	0	0	0	0	22.5	1.35218	22.5	1.35218
568	21	Denmark	Svanegrunden	Female	2	KattegatMidt	2018	2	2.09	2.08814	0.319759	72.24	23.38	17.96	15874.8	4.20071	120.89	32.17	44.77	36669	4.5643	113.029	111.167	2.04598	1.862	2	0	0	0	0	0	0	0	0	0.477121	0	0	0	0	0	0	0	0	15	1.17609	17.5	1.24304
569	22	Denmark	Svanegrunden	Female	2	KattegatMidt	2018	2	2.37	2.36959	0.374674	42.53	24.55	23.85	13032.1	4.11501	127.97	37.8	45.26	76497.3	4.88365	125.281	124.875	2.09648	0.406	1	0	0	0	0	0	0	0	0	0.30103	0	0	0	0	0	0	0	0	47.5	1.67669	47.5	1.67669
570	23	Denmark	Svanegrunden	Female	2	KattegatMidt	2018	2	2.24	2.22587	0.347499	73.69	21.64	20.53	17133	4.23383	126.78	35.23	45.14	44184	4.64527	146.619	132.486	2.12217	14.133	1	0	0	0	1	0	0	0	0	0.30103	0	0	0	0.30103	0	0	0	0	12.5	1.09691	12.5	1.09691
571	24	Denmark	Svanegrunden	Female	2	KattegatMidt	2018	2	1.72	1.68481	0.226552	70.28	21.53	18.74	14839.7	4.17142	121.09	33.15	44.08	38855.5	4.58945	86.868	51.683	1.71335	35.185	0	0	0	0	0	0	1	0	24	0	0	0	0	0	0	0.30103	0	1.39794					37.5	1.57403
573	26	Denmark	Svanegrunden	Female	2	KattegatMidt	2018	2	2.2	2.18711	0.33987	76.95	23.91	22.42	21587.5	4.3342	131.17	35.86	38.54	39215.7	4.59346	140.515	127.621	2.10592	12.894	1	0	0	0	0	0	0	1	0	0.30103	0	0	0	0	0	0	0.30103	0	47.5	1.67669	47.5	1.67669
574	27	Denmark	Svanegrunden	Female	2	KattegatMidt	2018	2	2.32	2.29374	0.360544	72.74	18.89	21.8	15676.2	4.19524	139.06	26.97	44.24	41411.3	4.61712	183.612	157.349	2.19686	26.263	1	2	0	0	0	0	0	0	0	0.30103	0.477121	0	0	0	0	0	0	0	52.5	1.72016	52.5	1.72016	7.5	0.875061
575	28	Denmark	Svanegrunden	Female	2	KattegatMidt	2018	2	2.15	2.1499	0.332417	70.68	19.54	22.08	15958.7	4.203	122.92	39.05	38.92	41550.4	4.61858	122.303	122.199	2.08707	0.104	1	0	0	0	0	0	0	0	0	0.30103	0	0	0	0	0	0	0	0	25.5	1.40654	25.5	1.40654
578	31	Denmark	Svanegrunden	Male	1	KattegatMidt	2018	2	2.61	2.59945	0.414882	83.67	21.81	22.24	21239.2	4.32714	132.76	38.1	48.68	47648.3	4.67805	170.794	160.246	2.20479	10.548	2	0	0	0	0	0	0	0	0	0.477121	0	0	0	0	0	0	0	0	32.5	1.51188	47.5	1.67669
580	33	Denmark	Svanegrunden	Male	1	KattegatMidt	2018	2	2.3	2.26819	0.355679	76.4	21.14	22.38	18916.3	4.27684	125.4	31.56	48.75	39453.6	4.59609	145.217	113.403	2.05462	31.814	0	0	0	1	0	0	0	0	0	0	0	0	0.30103	0	0	0	0	0
581	34	Denmark	Svanegrunden	Male	1	KattegatMidt	2018	2	2.45	2.44817	0.388841	80.57	21.4	21.51	19409.1	4.28801	129.2	37.22	48.8	46225.2	4.66488	147.093	145.258	2.16214	1.835	0	0	0	2	0	0	0	1	0	0	0	0	0.477121	0	0	0	0.30103	0
582	35	Denmark	Svanegrunden	Male	1	KattegatMidt	2018	2	2.24	2.22097	0.346543	79.68	21.62	22.48	20266.5	4.30678	132.26	47.59	39.21	51346.6	4.71051	172.429	153.4	2.18583	19.029	4	0	0	0	0	0	0	1	0	0.69897	0	0	0	0	0	0	0.30103	0	34	1.53148	52.5	1.72016
583	36	Denmark	Svanegrunden	Male	1	KattegatMidt	2018	2	2.07	2.06747	0.31544	76.71	22.05	23.97	21218.1	4.32671	128.75	37.59	47.12	48238.4	4.68339	124	121.472	2.08448	2.528	0	0	0	1	0	0	0	0	0	0	0	0	0.30103	0	0	0	0	0
585	38	Denmark	Svanegrunden	Male	1	KattegatMidt	2018	1	2.15	2.14739	0.331911	77.43	22.81	20.78	19207	4.28346	128.17	33.18	46.46	40934	4.61208	109.072	106.462	2.02719	2.6096	0	0	0	0	0	0	0	2	0	0	0	0	0	0	0	0	0.477121	0
586	39	Denmark	Svanegrunden	Male	1	KattegatMidt	2018	1	2.24	2.22922	0.348152	61.46	20.79	21.66	14483.8	4.16088	129.96	39.29	51.06	71917	4.85683	174.043	163.259	2.21288	10.784	2	0	0	0	8	0	0	0	0	0.477121	0	0	0	0.954243	0	0	0	0	35.8	1.55388	47.5	1.67669
587	40	Denmark	Svanegrunden	Male	1	KattegatMidt	2018	2	2.17	2.16671	0.3358	80.88	21.27	22.42	20184.7	4.30502	129.45	38.71	48.1	47327.6	4.67511	143.936	140.642	2.14812	3.294	0	0	0	1	0	0	0	0	0	0	0	0	0.30103	0	0	0	0	0
588	41	Denmark	Svanegrunden	Female	2	KattegatMidt	2018	2	2.19	2.18635	0.33972	75.9	17.48	20.34	14122.5	4.14991	125.98	36.31	46.66	44403.1	4.64741	140.963	137.313	2.13771	3.65	7	0	0	0	0	0	0	0	0	0.90309	0	0	0	0	0	0	0	0	35.7	1.55267	47.5	1.67669
590	43	Denmark	Svanegrunden	Female	2	KattegatMidt	2018	2	2.33	2.30872	0.363372	74.61	21.67	23.08	19528.6	4.29067	128.01	39.4	45.79	50418.1	4.70259	162.758	141.483	2.1507	21.275	1	0	0	0	0	0	0	0	0	0.30103	0	0	0	0	0	0	0	0	47.5	1.67669	47.5	1.67669
591	44	Denmark	Svanegrunden	Female	2	KattegatMidt	2018	1	2.18	2.17439	0.337338	75.99	22.59	22.37	20096.3	4.30312	126.6	38.13	44.28	44718.7	4.65049	128.747	123.139	2.0904	5.608	3	0	0	0	1	0	0	0	1	0.60206	0	0	0	0.30103	0	0	0	0.30103	22.5	1.35218	32.5	1.51188
592	45	Denmark	Svanegrunden	Female	2	KattegatMidt	2018	1	2.07	2.05757	0.313355	72.84	19.13	21.1	15386.7	4.18715	124.78	35.58	45.3	43811.1	4.64158	136.317	123.891	2.09304	12.426	1	0	0	0	0	0	0	0	0	0.30103	0	0	0	0	0	0	0	0	12.5	1.09691	12.5	1.09691
594	47	Denmark	Svanegrunden	Female	2	KattegatMidt	2018	2	2.12	2.0979	0.321786	70.33	19.81	23.01	16777.2	4.22472	124.25	31.93	44.9	40455.1	4.60697	151.557	129.461	2.11214	22.096	2	0	0	0	0	0	0	0	0	0.477121	0	0	0	0	0	0	0	0	20	1.30103	27.5	1.43933
595	48	Denmark	Svanegrunden	Female	2	KattegatMidt	2018	1	2.26	2.24745	0.35169	71.74	20.09	22.49	16963.3	4.22951	127.62	35.5	43.91	45585.5	4.65883	150.212	137.663	2.13882	12.549	1	0	0	0	0	0	0	0	0	0.30103	0	0	0	0	0	0	0	0	12.5	1.09691	12.5	1.09691
596	49	Denmark	Svanegrunden	Female	2	KattegatMidt	2018	1	1.95	1.93767	0.28728	72.54	19.73	22.42	16792.6	4.22512	126.43	34.62	41.16	40187.3	4.60409	113.979	101.652	2.00712	12.327	2	0	0	0	0	0	0	0	0	0.477121	0	0	0	0	0	0	0	0	22.5	1.35218	27.5	1.43933
597	50	Denmark	Svanegrunden	Female	2	KattegatMidt	2018	2	2.03	2.02377	0.306161	71.99	21.12	22.05	17545	4.24415	122.2	33.79	43.23	38383.3	4.58414	141.597	135.368	2.13152	6.229	2	0	0	0	0	0	0	0	0	0.477121	0	0	0	0	0	0	0	0	17.5	1.24304	22.5	1.35218
598	51	Denmark	Svanegrunden	Male	1	KattegatMidt	2018	2	2.48	2.46184	0.391259	80.4	22.43	22.4	21140.3	4.32511	136.92	40.47	46.75	55962.3	4.7479	163.897	145.733	2.16356	18.164	1	0	0	0	0	0	0	0	0	0.30103	0	0	0	0	0	0	0	0	22.5	1.35218	22.5	1.35218
601	54	Denmark	Svanegrunden	Male	1	KattegatMidt	2018	2	2.43	2.42397	0.384527	77.98	25.05	21.75	22234.6	4.34703	128.23	41.01	50.29	54235.8	4.73429	160.416	154.384	2.1886	6.032	1	0	0	0	1	0	0	0	0	0.30103	0	0	0	0.30103	0	0	0	0	27.5	1.43933	27.5	1.43933
603	56	Denmark	Svanegrunden	Male	1	KattegatMidt	2018	2	2.28	2.27873	0.357694	79.74	20.08	22.84	19138.8	4.28191	120.902	46.69	46.78	47049.9	4.67256	192.324	191.059	2.28117	1.265	1	0	0	0	0	0	0	0	0	0.30103	0	0	0	0	0	0	0	0	27.5	1.43933	27.5	1.43933
604	57	Denmark	Svanegrunden	Male	1	KattegatMidt	2018	2	2.21	2.18192	0.338839	83.12	22.5	20.61	20171.8	4.30474	133.04	38.24	45.27	45225.3	4.65538	172.15	144.069	2.15857	28.081	0	3	0	1	0	0	0	0	0	0	0.60206	0	0.30103	0	0	0	0	0	29.2	1.46538	47.5	1.67669
605	58	Denmark	Svanegrunden	Male	1	KattegatMidt	2018	2	2.27	2.26718	0.355486	81	22.09	21.99	20591.3	4.31368	147.1	37.28	48.28	62262	4.79422	139.923	137.103	2.13705	2.82	1	0	0	0	2	0	0	0	0	0.30103	0	0	0	0.477121	0	0	0	0	22.5	1.35218	22.5	1.35218
606	59	Denmark	Svanegrunden	Male	1	KattegatMidt	2018	2	2.61	2.61	0.416641	86.47	23.44	23.25	24661.8	4.39202	137	39.12	49.22	50917.6	4.70687	124.069	124.069	2.09366	0	1	0	0	0	0	0	0	0	0	0.30103	0	0	0	0	0	0	0	0	22.5	1.35218	22.5	1.35218
891	2	Denmark	Svanegrunden	Male	1	KattegatMidt	2019	2	2.54	2.48741	0.395747	78.23	20.34	23.81	19827.2	4.29726	140.37	38.71	45.19	56887.3	4.75502	220.543	167.949	2.22518	52.594	2	0	2	0	0	1	0	1	0	0.477121	0	0.477121	0	0	0.30103	0	0.30103	0	65	1.81291	65	1.81291
892	3	Denmark	Svanegrunden	Male	1	KattegatMidt	2019	2	2.25	2.24816	0.351827	76.61	20.86	23.04	19269.1	4.28486	128.14	39.42	45.89	48783.5	4.68827	230.753	228.913	2.35967	1.84	4	0	0	0	0	0	0	0	0	0.69897	0	0	0	0	0	0	0	0	31.7	1.50106	55	1.74036
893	4	Denmark	Svanegrunden	Female	2	KattegatMidt	2019	2	2.04	2.03555	0.308682	77.66	21.43	22.15	19291.8	4.28537	130.69	46.91	48.41	63023.2	4.7995	96.872	92.421	1.96577	4.451	2	0	0	0	1	6	0	2	0	0.477121	0	0	0	0.30103	0.845098	0	0.477121	0	23.3	1.36736	30	1.47712
894	5	Denmark	Svanegrunden	Female	2	KattegatMidt	2019	2	2.2	2.19934	0.342292	70.07	20.95	19.64	15088.2	4.17864	124.33	37.33	41.89	44404.5	4.64743	159.206	158.544	2.20015	0.662	1	0	0	0	0	0	0	0	0	0.30103	0	0	0	0	0	0	0	0	4.75	0.676694	4.75	0.676694
895	6	Denmark	Svanegrunden	Male	1	KattegatMidt	2019	2	2.57	2.53053	0.403212	77.96	21.69	23.17	20503.9	4.31184	132.14	37.23	46.72	49318.9	4.69301	275.539	236.071	2.37304	39.468	9	0	0	0	0	0	0	0	0	1	0	0	0	0	0	0	0	0	52.1	1.71684	5.7	0.755875
896	7	Denmark	Svanegrunden	Male	1	KattegatMidt	2019	2	2.65	2.60825	0.416349	81.03	20.94	24.36	21631.1	4.33508	136.33	39.59	47.58	54514.7	4.73651	214.049	172.297	2.23628	41.752	4	0	0	0	0	0	0	3	2	0.69897	0	0	0	0	0	0	0.60206	0.477121	35.3	1.54777	55	1.74036
897	8	Denmark	Svanegrunden	Male	1	KattegatMidt	2019	2	2.46	2.44805	0.38882	80.05	20.13	22.35	18847.8	4.27526	130.32	36.32	47.15	45052.1	4.65371	149.324	137.374	2.1379	11.95	0	0	0	0	0	12	0	2	1	0	0	0	0	0	1.11394	0	0.477121	0.30103
898	9	Denmark	Svanegrunden	Female	2	KattegatMidt	2019	2	2.35	2.20523	0.343454	74.3	22.43	22.92	19989.9	4.30081	128.35	38.38	47.6	51675.7	4.71329	271.982	127.211	2.10452	144.771	5	0	0	0	0	0	0	0	0	0.778151	0	0	0	0	0	0	0	0	48.8	1.68842	62	1.79239
899	10	Denmark	Svanegrunden	Male	1	KattegatMidt	2019	2	2.54	2.33027	0.367406	73.14	22.51	23.15	19946.2	4.29986	131.93	50.02	46.07	70899.6	4.85064	376.669	166.939	2.22256	209.73	2	1	1	0	0	0	0	2	0	0.477121	0.30103	0.30103	0	0	0	0	0.477121	0	35	1.54407	45	1.65321	38	1.57978
900	11	Denmark	Svanegrunden	Male	1	KattegatMidt	2019	2	2.57	2.52604	0.40244	81.18	23.3	24.1	23856.2	4.3776	133.39	42.07	44.66	51336.2	4.71042	195.449	151.49	2.18038	43.959	2	0	1	0	0	0	0	6	0	0.477121	0	0.30103	0	0	0	0	0.845098	0	49	1.6902	49	1.6902
901	12	Denmark	Kalø Vig	Male	1	KattegatMidt	2019	2	2.5	2.5	0.39794	85.45	23.2	24	24899.4	4.39619	134.56	39.24	51.68	52119.5	4.717	161.495	161.495	2.20816		0	0	0	0	0	0	0	1	0	0	0	0	0	0	0	0	0.30103	0	35	1.54407	35	1.54407
902	13	Denmark	Kalø Vig	Male	1	KattegatMidt	2019	2	2.46	2.45956	0.390857	77.81	24.24	22.36	22070.8	4.34382	126.99	42.06	49.84	53952.8	4.73201	174.758	174.318	2.24134	0.44	0	0	0	1	0	0	0	1	0	0	0	0	0.30103	0	0	0	0.30103	0
904	15	Denmark	Kalø Vig	Female	2	KattegatMidt	2019	2	2.15	2.14626	0.331683	69.74	23.28	22.92	19474.1	4.28946	131.89	37.94	48.3	59602.4	4.77526	159.931	156.193	2.19366	3.738	1	0	0	0	0	0	0	0	0	0.30103	0	0	0	0	0	0	0	0	42	1.62325	42	1.62325
905	16	Denmark	Kalø Vig	Male	1	KattegatMidt	2019	2	2.65	2.64278	0.422062	77.3	23.3	24.57	23159	4.36472	120.44	48.4	47.52	51925.5	4.71538	199.208	191.991	2.28328	7.217	2	0	0	0	0	0	0	0	0	0.477121	0	0	0	0	0	0	0	0	26	1.41497	26	1.41497
906	17	Denmark	Kalø Vig	Male	1	KattegatMidt	2019	2	2.54	2.53707	0.404332	91.42	25.89	21.25	26321.5	4.42031	139.76	38.59	52.51	51262.7	4.7098	122.91	119.977	2.0791	2.933	1	0	0	0	0	0	0	0	0	0.30103	0	0	0	0	0	0	0	0	52	1.716	52	1.716
908	19	Denmark	Kalø Vig	Male	1	KattegatMidt	2019	2	2.45	2.37399	0.375478	79.88	21.34	24.95	22257.8	4.34748	136.99	35.64	46.81	49861.7	4.69777	290.264	214.25	2.33092	76.0138	0	0	4	0	0	0	0	0	0	0	0	0.69897	0	0	0	0	0	0
909	20	Denmark	Kalø Vig	Male	1	KattegatMidt	2019	2	2.74	2.69874	0.431161	82.8	26.04	22.45	25331.8	4.40367	132.62	38.61	52	52346.2	4.71889	217.093	175.833	2.2451	41.26	7	0	0	0	0	0	0	0	0	0.90309	0	0	0	0	0	0	0	0	50.1	1.69984	66	1.81954
910	21	Denmark	Kalø Vig	Male	1	KattegatMidt	2019	2	2.83	2.77676	0.443539	82.07	21.81	23.83	22322.5	4.34874	126.53	32.6	50.75	38494.7	4.5854	206.618	153.38	2.18577	53.238	5	0	0	0	0	0	0	0	0	0.778151	0	0	0	0	0	0	0	0	51.4	1.71096	63	1.79934
912	23	Denmark	Studstrup	Female	2	KattegatMidt	2019	2	2.17	2.14955	0.332348	68.12	20.42	22.72	16539.3	4.21852	122.44	36.52	43.82	45492.7	4.65794	143.345	122.895	2.08953	20.45	0	0	0	2	0	0	0	0	0	0	0	0	0.477121	0	0	0	0	0
913	24	Denmark	Studstrup	Male	1	KattegatMidt	2019	2	2.32	2.30117	0.361948	79.91	21.74	24.41	22192.5	4.34621	133.31	38.28	46.78	50044	4.69935	89.6474	70.8144	1.85012	18.833	0	0	0	0	0	0	0	13	1	0	0	0	0	0	0	0	1.14613	0.30103
914	25	Denmark	Studstrup	Male	1	KattegatMidt	2019	2	2.55	2.40452	0.381028	76.94	21.83	23.56	20709	4.31616	125.77	45.47	49.04	56982.4	4.75574	296.382	150.9	2.17869	145.482	0	0	0	2	0	5	4	0	0	0	0	0	0.477121	0	0.778151	0.69897	0	0
915	26	Denmark	Helgenæs	Female	2	KattegatMidt	2019	2	2.4	2.35418	0.37184	78.12	22.3	22.14	20184.7	4.30502	128.36	37.78	45.05	44749.1	4.65078	216.484	170.664	2.23214	45.82	0	0	0	0	0	26	0	1	0	0	0	0	0	0	1.43136	0	0.30103	0
916	27	Denmark	Helgenæs	Male	1	KattegatMidt	2019	2	2.54	2.47432	0.393456	83.34	22.3	23.91	23255	4.36652	134.27	39.74	50.97	53987.7	4.73229	220.587	154.905	2.19007	65.682	13	1	0	0	1	0	0	0	0	1.14613	0.30103	0	0	0.30103	0	0	0	0	28.5	1.45484	55	1.74036	35	1.54407
917	28	Denmark	Helgenæs	Male	1	KattegatMidt	2019	2	2.56	2.49899	0.397764	75.73	21.2	24.96	20971.4	4.32163	131.22	36.92	47.22	50626.8	4.70438	214.527	153.514	2.18615	61.013	0	0	0	2	0	0	0	2	0	0	0	0	0.477121	0	0	0	0.477121	0
918	29	Denmark	Helgenæs	Female	2	KattegatMidt	2019	2	2.35	2.34425	0.370004	72.38	21.21	24.77	19900.5	4.29886	125.37	45.16	30.4	38071.5	4.5806	160.524	154.773	2.1897	5.751	3	0	0	1	0	0	0	0	0	0.60206	0	0	0.30103	0	0	0	0	0	41	1.61278	50	1.69897
919	30	Denmark	Helgenæs	Male	1	KattegatMidt	2019	2	2.28	2.24811	0.351817	80.83	23.91	23.4	23667.2	4.37415	133.72	40.21	44.7	49750.1	4.69679	190.546	158.652	2.20045	31.894	13	0	0	0	0	0	0	0	0	1.14613	0	0	0	0	0	0	0	0	26.1	1.41664	29	1.4624
921	32	Denmark	Marselis, Århus Bugt	Female	2	KattegatMidt	2019	2	2.52	2.47274	0.393179	70.98	21.6	21.56	17298.8	4.23802	123.91	49.45	35.54	48681.5	4.68736	160.009	112.75	2.05212	47.259	0	0	0	2	0	0	0	0	0	0	0	0	0.477121	0	0	0	0	0
922	33	Denmark	Marselis, Århus Bugt	Male	1	KattegatMidt	2019	2	2.83	2.80621	0.448119	85.3	20.49	23.8	21769.4	4.33785	138.8	38.23	52.17	55841.5	4.74696	174.683	150.888	2.17865	23.795	0	0	0	0	0	0	0	6	0	0	0	0	0	0	0	0	0.845098	0
924	35	Denmark	Kalø Vig	Male	1	KattegatMidt	2019	2	2.63	2.56833	0.409651	78.88	19.645	22.12	17938.3	4.25378	133.9	41.31	49.3	58641	4.7682	211.062	149.391	2.17432	61.671	0	0	0	4	0	0	0	0	0	0	0	0	0.69897	0	0	0	0	0
925	36	Denmark	Kalø Vig	Male	1	KattegatMidt	2019	2	2.51	2.48803	0.395856	78.28	19.63	19.28	15504.5	4.19046	130.26	36.53	52.46	52130.6	4.71709	160.597	138.627	2.14185	21.97	1	0	0	0	0	6	0	5	0	0.30103	0	0	0	0	0.845098	0	0.778151	0	28	1.44716	28	1.44716
926	37	Denmark	Kalø Vig	Male	1	KattegatMidt	2019	2	2.49	2.46112	0.391133	82.91	18.13	23.92	18816.7	4.27454	131.7	36.75	49.75	46683.1	4.66916	159.331	130.45	2.11544	28.881	6	0	0	0	0	0	0	2	0	0.845098	0	0	0	0	0	0	0.477121	0	26.8	1.42813	49	1.6902
927	38	Denmark	Århus området	Male	1	KattegatMidt	2019	2	2.79	2.74434	0.438438	82.55	20.59	24.17	21499.5	4.33243	131.81	38.24	49.46	48757.9	4.68804	210.468	164.81	2.21698	45.658	0	0	0	1	0	6	9	1	0	0	0	0	0.30103	0	0.845098	1	0.30103	0
928	39	Denmark	Århus området	Male	1	KattegatMidt	2019	2	2.73	2.67535	0.42738	81.21	23.3	18.76	18577	4.26898	139.48	40.42	50.47	62209	4.79385	201.48	146.826	2.1668	54.654	0	0	0	4	0	0	0	0	0	0	0	0	0.69897	0	0	0	0	0
929	40	Denmark	Århus området	Male	1	KattegatMidt	2019	2	2.43	2.34818	0.370732	79.88	23.96	22.84	22877	4.3594	131.26	47.21	37.92	48136.5	4.68247	219.347	137.529	2.13839	81.818	5	0	0	0	0	0	0	0	0	0.778151	0	0	0	0	0	0	0	0	46.2	1.66464	65	1.81291
930	41	Denmark	Århus området	Male	1	KattegatMidt	2019	2	2.53	2.51024	0.399715	82.68	23.77	25.19	25908.1	4.41344	120.64	41.52	49.49	40820.6	4.61088	190.847	171.086	2.23321	19.761	0	0	0	1	0	1	1	3	0	0	0	0	0.30103	0	0.30103	0.30103	0.60206	0
931	42	Denmark	Marselis området	Male	1	KattegatMidt	2019	2	2.56	2.52513	0.402284	82.4	23.49	24.6	24918.6	4.39652	132.52	42.81	48.36	54302.6	4.73482	167.032	132.164	2.12111	34.868	0	0	0	1	0	0	0	4	0	0	0	0	0.30103	0	0	0	0.69897	0
932	43	Denmark	Marselis området	Male	1	KattegatMidt	2019	2	2.4	2.39837	0.379916	80.84	24.6	23.55	24509.3	4.38933	134.23	37.83	48.61	51380.7	4.7108	154.764	153.132	2.18507	1.632	3	0	0	0	0	0	0	0	0	0.60206	0	0	0	0	0	0	0	0	13.5	1.13033	18	1.25527
933	44	Denmark	Marselis området	Male	1	KattegatMidt	2019	2	2.1	2.07576	0.317177	80.36	19.55	22.09	18161.9	4.25916	120.61	37.85	47.36	37759.1	4.57702	181.837	157.596	2.19755	24.241	0	0	1	0	0	0	0	1	0	0	0	0.30103	0	0	0	0	0.30103	0
934	45	Denmark	Århus området	Male	1	KattegatMidt	2019	2	2.57	2.52168	0.40169	84.72	22.28	22.85	22571.8	4.35357	130.63	36.65	50.36	44345.1	4.64685	190.453	142.131	2.15269	48.322	0	0	0	0	0	0	0	5	0	0	0	0	0	0	0	0	0.778151	0
935	46	Denmark	Marselis området	Male	1	KattegatMidt	2019	2	2.44	2.42515	0.384739	80.219	23.45	22.17	21825.5	4.33896	124.83	44.17	51.43	53035.2	4.72456	152.637	137.79	2.13922	14.847	3	0	0	1	0	0	0	0	0	0.60206	0	0	0.30103	0	0	0	0	0	40	1.60206	50	1.69897
936	47	Denmark	Marselis området	Male	1	KattegatMidt	2019	2	2.92	2.87343	0.458401	87.98	22.65	32.8	34206.2	4.5341	143.33	38.58	48.33	54010.1	4.73248	230.789	184.223	2.26534	46.566	0	1	0	0	0	11	19	0	0	0	0.30103	0	0	0	1.07918	1.30103	0	0					34	1.53148
937	48	Denmark	Marselis området	Male	1	KattegatMidt	2019	2	2.59	2.53402	0.403811	82.74	19.45	24.21	20389.6	4.30941	126.81	47.87	40.31	44503.9	4.6484	221.433	165.456	2.21868	55.977	0	0	0	2	0	0	16	0	0	0	0	0	0.477121	0	0	1.23045	0	0
[truncated: 30 more columns]
